# Supplementary material for: Intracellular Nitric Oxide and cAMP Are Involved in Cellulolytic Enzyme Production in Neurospora crassa
Source: Int J Mol Sci. 2023 Feb 24;24(5):4503. doi: 10.3390/ijms24054503 (PMC10003064; doi:10.3390/ijms24054503)
Supplement: Supplementary file 1 [file ijms-24-04503-s001.zip]

Archive with 1 entries (1 files):
- ijms-2210293-supplementary.pdf
